# Supplementary material for: Genetic Evaluation of Resilience Indicators in Holstein Cows
Source: Animals (Basel). 2025 Feb 25;15(5):667. doi: 10.3390/ani15050667 (PMC11899513; doi:10.3390/ani15050667)
Supplement: Supplementary file 1 [file animals-15-00667-s001.zip]

Archive with 2 entries (2 files):
- Supplemental S1_res_2025.pdf
- Supplemental S2_res_2025.pdf
